# Supplementary material for: Association of the Severity of Hypertensive Disorders in Pregnancy with Birthweight, Childhood Obesity, and Blood Pressure at Age 7
Source: Nutrients. 2023 Jul 11;15(14):3104. doi: 10.3390/nu15143104 (PMC10384928; doi:10.3390/nu15143104)
Supplement: Supplementary file 1 [file nutrients-15-03104-s001.zip]

Archive with 1 entries (1 files):
- nutrients-2467080-supplementary.pdf
